# Supplementary material for: ANIMA: Association network integration for multiscale analysis
Source: Wellcome Open Res. 2018 Nov 14;3:27. Originally published 2018 Mar 12. [Version 3] doi: 10.12688/wellcomeopenres.14073.3 (PMC6134339; doi:10.12688/wellcomeopenres.14073.3)
Supplement: Supplementary file 2 [file wellcomeopenres-3-16261-s0001.tgz]

Archive with 1 entries (1 files):
- 04130bfd-6ab6-4532-be82-5909ea953db5.xlsx
