# Supplementary material for: ANIMA: Association network integration for multiscale analysis
Source: Wellcome Open Res. 2018 Nov 14;3:27. Originally published 2018 Mar 12. [Version 3] doi: 10.12688/wellcomeopenres.14073.3 (PMC6134339; doi:10.12688/wellcomeopenres.14073.3)
Supplement: Supplementary file 2 [file wellcomeopenres-3-16261-s0001.tgz › 04130bfd-6ab6-4532-be82-5909ea953db5.xlsx]

## Sheet: CMAHIV1_edge_5_HIV2_edge_5_mala
modname	qval	kind	name
M4.1	3.7319e-26	cellEx	T-CD4_xp_2
	1.7435e-08	cellEx	CD4_xp_1
	0.0006	PalWangPW	KEGG Primary immunodeficiency
	0.0018	PalWangPW	KEGG Colorectal cancer
	0.0025	PalWangPW	KEGG Basal cell carcinoma
	0.0041	cellEx	CD8_xp_1
	0.0049	cellEx	Lymphcytes_xp_1
	0.0058	reactomePW	Costimulation by the CD28 family
	0.0058	reactomePW	formation of the beta-catenin:TCF transactivating complex
	0.006	PalWangPW	KEGG Cytokine-cytokine receptor interaction
	0.006	PalWangPW	KEGG Intestinal immune network for IgA production
	0.0458	reactomePW	Downstream TCR signaling
	0.0458	reactomePW	Adaptive Immune System
M4.10	0	PalWangPW	KEGG B cell receptor signaling pathway
	0	PalWangPW	Pathway Interaction Database BCR signaling pathway
	5.7728e-53	cellEx	B-CD19_xp_2
	4.9048e-24	cellEx	Bcell_xp_1
	2.9752e-15	cellEx	B_xp_3
	8.6629e-09	reactomePW	Antigen activates B Cell Receptor *BCR* leading to generation of second messengers
	3.6644e-06	PalWangPW	WikiPathways B Cell Receptor Signaling Pathway
	9.9623e-06	reactomePW	Adaptive Immune System
	0.0006	cellEx	Lymphcytes_xp_1
	0.0007	PalWangPW	KEGG Primary immunodeficiency
	0.0028	ImmunePW	B-cell receptor signaling pathway__ImmunePathway
	0.0062	PalWangPW	KEGG Hematopoietic cell lineage
	0.0066	reactomePW	Chemokine receptors bind chemokines
	0.0068	PalWangPW	REACTOME Translocation of ZAP-70 to Immunological synapse
	0.0068	PalWangPW	KEGG Cell adhesion molecules *CAMs*
	0.0122	reactomePW	MHC class II antigen presentation
M8.84	0.004	reactomePW	Viral Messenger RNA Synthesis
	0.0387	PalWangPW	REACTOME Transport of Ribonucleoproteins into the Host Nucleus
	0.0387	PalWangPW	REACTOME NEPNS2 Interacts with the Cellular Export Machinery
	0.0387	PalWangPW	REACTOME Regulation of Glucokinase by Glucokinase Regulatory Protein
	0.0387	PalWangPW	REACTOME Nuclear import of Rev protein
M8.108	0.0183	PalWangPW	REACTOME Uncoating of the HIV Virion
	0.0183	PalWangPW	REACTOME Reverse Transcription of HIV RNA
	0.0183	PalWangPW	REACTOME Minus-strand DNA synthesis
	0.0183	PalWangPW	REACTOME Plus-strand DNA synthesis
	0.0241	reactomePW	FCGR activation
	0.0241	reactomePW	DCC mediated attractive signaling
	0.0241	reactomePW	Early Phase of HIV Life Cycle
	0.0299	reactomePW	Axon guidance
	0.0342	reactomePW	Infectious disease
	0.0342	reactomePW	EPHB-mediated forward signaling
	0.0372	reactomePW	Formation of the ternary complex;; and subsequently;; the 43S complex
M8.76	2.1804e-10	cellEx	B-CD19_xp_2
	5.9317e-07	cellEx	Bcell_xp_1
	0.0005	reactomePW	Laminin interactions
	0.0006	PalWangPW	KEGG B cell receptor signaling pathway
	0.0021	PalWangPW	WikiPathways Inflammatory Response Pathway
	0.0026	PalWangPW	WikiPathways B Cell Receptor Signaling Pathway
	0.0033	PalWangPW	KEGG ECM-receptor interaction
	0.0035	PalWangPW	WikiPathways Alpha6-Beta4 Integrin Signaling Pathway
	0.0048	PalWangPW	KEGG Amoebiasis
	0.0048	PalWangPW	REACTOME Integrin cell surface interactions
M8.81	0.016	reactomePW	Golgi Associated Vesicle Biogenesis
	0.0227	PalWangPW	BIOCYC oxidative ethanol degradation III *microsomal*
	0.0227	PalWangPW	REACTOME Apoptotic cleavage of cell adhesion
	0.0227	PalWangPW	BIOCYC fatty acid alpha-oxidation
	0.0227	PalWangPW	BIOCYC ethanol degradation II *cytosol*
	0.032	reactomePW	SRP-dependent cotranslational protein targeting to membrane
M8.34	0.0057	reactomePW	RNA Polymerase III Transcription Initiation From Type 1 Promoter
	0.0057	reactomePW	Formation of transcription-coupled NER *TC-NER* repair complex
	0.0072	reactomePW	Transcription
	0.0088	PalWangPW	BIOCYC heme biosynthesis from uroporphyrinogen-III I
	0.0088	PalWangPW	REACTOME RNA Polymerase III Transcription Initiation
	0.0088	PalWangPW	REACTOME Dual incision reaction in TC-NER
	0.0088	PalWangPW	REACTOME Formation of transcription-coupled NER *TC-NER* repair complex
	0.0088	PalWangPW	REACTOME RNA Polymerase III Abortive And Retractive Initiation
	0.0088	PalWangPW	REACTOME RNA Polymerase III Transcription
	0.0088	PalWangPW	BIOCYC putrescine biosynthesis III
	0.0088	PalWangPW	BIOCYC heme biosynthesis II
	0.0088	PalWangPW	REACTOME RNA Polymerase III Transcription Initiation From Type 1 Promoter
	0.0443	reactomePW	RNA Polymerase III Chain Elongation
	0.0443	reactomePW	Formation of incision complex in GG-NER
	0.0443	reactomePW	Activation of BH3-only proteins
	0.0443	reactomePW	Heme biosynthesis
	0.0443	reactomePW	Metabolism of polyamines
	0.0443	reactomePW	Formation of ATP by chemiosmotic coupling
	0.0443	reactomePW	Pre-NOTCH Transcription and Translation
M9.30	5.4758e-21	cellEx	B-CD19_xp_2
	0.0006	cellEx	Bcell_xp_1
	0.0159	reactomePW	VEGFR2 mediated vascular permeability
	0.0224	PalWangPW	KEGG Autoimmune thyroid disease
	0.0224	PalWangPW	Pathway Interaction Database E-cadherin signaling in the nascent adherens junction
	0.0224	PalWangPW	KEGG Asthma
	0.0389	cellEx	NK-CD56_xp_2
M7.18	0.022	cellEx	NK-CD56_xp_2
	0.0452	PalWangPW	Pathway Interaction Database IL4-mediated signaling events
	0.0452	PalWangPW	Pathway Interaction Database HIF-1-alpha transcription factor network
	0.0452	PalWangPW	Pathway Interaction Database Regulation of Telomerase
	0.0452	PalWangPW	REACTOME Activation of BH3-only proteins
M8.99	0.0039	reactomePW	Hedgehog 'off' state
	0.0246	reactomePW	RNA Polymerase III Chain Elongation
	0.0246	reactomePW	Activated NOTCH1 Transmits Signal to the Nucleus
	0.0247	reactomePW	Intraflagellar transport
	0.0247	reactomePW	PPARA activates gene expression
	0.0386	PalWangPW	REACTOME Downregulation of ERBB4 signaling
	0.0386	PalWangPW	REACTOME RNA Polymerase III Chain Elongation
	0.0386	PalWangPW	KEGG RNA polymerase III;; eukaryotes
	0.0386	PalWangPW	REACTOME RNA Polymerase III Transcription Termination
M8.94	0.0146	cellEx	Monocyte-CD14_xp_2
	0.0201	reactomePW	Nucleotide-like *purinergic* receptors
	0.0201	reactomePW	Early Phase of HIV Life Cycle
	0.0204	reactomePW	Interleukin receptor SHC signaling
	0.0264	PalWangPW	REACTOME Adenosine P1 receptors
	0.0264	PalWangPW	REACTOME Alpha-defensins
	0.0264	PalWangPW	KEGG Hematopoietic cell lineage
M8.96	0.0199	PalWangPW	REACTOME ER Quality Control Compartment *ERQC*
	0.0199	PalWangPW	KEGG Antigen processing and presentation
	0.0199	PalWangPW	REACTOME Interferon gamma signaling
	0.0222	reactomePW	BBSome-mediated cargo-targeting to cilium
	0.0222	reactomePW	Calnexin/calreticulin cycle
M4.3	1.2174e-30	reactomePW	Eukaryotic Translation Elongation
	4.2821e-29	reactomePW	Viral mRNA Translation
	1.5214e-28	PalWangPW	REACTOME Eukaryotic Translation Elongation
	1.3569e-27	PalWangPW	KEGG Ribosome
	1.3569e-27	PalWangPW	KEGG Ribosome;; eukaryotes
	1.3569e-27	PalWangPW	REACTOME Peptide chain elongation
	1.3569e-27	PalWangPW	REACTOME Viral mRNA Translation
	1.3569e-27	PalWangPW	REACTOME Eukaryotic Translation Termination
	1.5972e-27	PalWangPW	WikiPathways Cytoplasmic Ribosomal Proteins
	3.3664e-27	PalWangPW	REACTOME Nonsense Mediated Decay Independent of the Exon Junction Complex
	6.9229e-27	PalWangPW	REACTOME Formation of a pool of free 40S subunits
	1.8081e-13	reactomePW	Formation of the ternary complex;; and subsequently;; the 43S complex
	0.0002	cellEx	TimeOfBloodDraw_xp_1
	0.0021	reactomePW	Translesion synthesis by REV1
	0.0079	reactomePW	Diseases of metabolism
M8.32	0.0476	PalWangPW	KEGG Glycosphingolipid biosynthesis;; ganglio series;; LacCer
	0.0476	PalWangPW	REACTOME Bicarbonate transporters
	0.0476	PalWangPW	WikiPathways Ganglio Sphingolipid Metabolism
	0.0719	reactomePW	ERK/MAPK targets
	0.0719	reactomePW	Dopamine Neurotransmitter Release Cycle
	0.0943	reactomePW	Nuclear Receptor transcription pathway
M8.54	0.0074	reactomePW	Basigin interactions
	0.0074	reactomePW	Miscellaneous transport and binding events
	0.0229	PalWangPW	REACTOME Basigin interactions
M8.49	0.0385	reactomePW	Post-translational protein modification
	0.0385	reactomePW	Glutathione conjugation
	0.0385	reactomePW	Molecules associated with elastic fibres
	0.0385	reactomePW	Establishment of Sister Chromatid Cohesion
	0.0397	PalWangPW	KEGG Other types of O-glycan biosynthesis
	0.0397	PalWangPW	KEGG Drug metabolism - cytochrome P450
	0.0397	PalWangPW	REACTOME Mitotic MetaphaseAnaphase Transition
	0.0397	PalWangPW	BIOCYC glutathione-mediated detoxification
M5.9	2.818e-41	reactomePW	Nonsense Mediated Decay *NMD* independent of the Exon Junction Complex *EJC*
	3.0919e-40	reactomePW	Viral mRNA Translation
	6.0773e-38	PalWangPW	REACTOME Nonsense Mediated Decay Independent of the Exon Junction Complex
	1.6396e-37	PalWangPW	REACTOME Eukaryotic Translation Termination
	1.6396e-37	PalWangPW	REACTOME Viral mRNA Translation
	1.6396e-37	PalWangPW	KEGG Ribosome;; eukaryotes
	1.6396e-37	PalWangPW	REACTOME Peptide chain elongation
	1.7717e-37	PalWangPW	KEGG Ribosome
	2.0705e-37	PalWangPW	REACTOME Eukaryotic Translation Elongation
	2.0705e-37	PalWangPW	WikiPathways Cytoplasmic Ribosomal Proteins
	5.1728e-37	PalWangPW	REACTOME L13a-mediated translational silencing of Ceruloplasmin expression
	1.5746e-22	reactomePW	Translation initiation complex formation
	1.5235e-21	reactomePW	Formation of the ternary complex;; and subsequently;; the 43S complex
	7.5598e-08	cellEx	RedBloodCell_xp_1
	0.012	cellEx	TimeOfBloodDraw_xp_1
M6.19	0.0005	cellEx	CD4_xp_1
	0.0095	cellEx	T-CD4_xp_2
	0.0416	PalWangPW	REACTOME Agmatine biosynthesis
	0.0416	PalWangPW	KEGG Cytokine-cytokine receptor interaction
	0.0416	PalWangPW	KEGG Polyamine biosynthesis;; arginine
	0.0507	reactomePW	Assembly of the primary cilium
	0.0507	reactomePW	Metabolism of polyamines
	0.0507	reactomePW	Signal regulatory protein *SIRP* family interactions
M7.12	0.0006	PalWangPW	REACTOME Generic Transcription Pathway
	0.0483	PalWangPW	KEGG Circadian rhythm - mammal
	0.0483	PalWangPW	REACTOME Nuclear Receptor transcription pathway
M6.15	0.0008	cellEx	CD4_xp_1
	0.0151	PalWangPW	REACTOME Generic Transcription Pathway
	0.0321	reactomePW	Molecules associated with elastic fibres
	0.0321	reactomePW	Inactivation;; recovery and regulation of the phototransduction cascade
	0.0321	reactomePW	RNA Polymerase I Chain Elongation
	0.0321	reactomePW	Nef-mediates down modulation of cell surface receptors by recruiting them to clathrin adapters
	0.0394	reactomePW	Regulation of HSF1-mediated heat shock response
	0.0442	PalWangPW	Pathway Interaction Database Visual signal transduction
	0.0442	PalWangPW	REACTOME Nef Mediated CD8 Down-regulation
	0.0442	PalWangPW	KEGG Phototransduction
M8.40	0.0406	PalWangPW	REACTOME Interconversion of 2-oxoglutarate and 2-hydroxyglutarate
	0.0406	PalWangPW	REACTOME Generic Transcription Pathway
	0.0406	PalWangPW	KEGG Vitamin B6 metabolism
	0.0668	reactomePW	Sphingolipid de novo biosynthesis
	0.0668	reactomePW	Pyruvate metabolism and Citric Acid *TCA* cycle
	0.0668	reactomePW	Metal ion SLC transporters
M3.1	4.1834e-21	cellEx	Erythroblast_xp_2
	1.0091e-06	cellEx	Reticulocytes_xp_1
	1.0091e-06	cellEx	RedBloodCell_xp_1
	0.0369	PalWangPW	REACTOME Antigen processing
	0.0369	PalWangPW	BIOCYC glutamine biosynthesis I
	0.0369	PalWangPW	REACTOME Transferrin endocytosis and recycling
M4.4	0.0005	cellEx	Reticulocytes_xp_1
	0.0058	cellEx	RedBloodCell_xp_1
	0.0105	reactomePW	Constitutive Signaling by AKT1 E17K in Cancer
	0.0105	reactomePW	Downregulation of SMAD2/3:SMAD4 transcriptional activity
	0.0105	reactomePW	Signaling by EGFR
	0.0105	reactomePW	Adaptive Immune System
	0.0118	reactomePW	EGFR downregulation
	0.0246	PalWangPW	REACTOME Signaling by EGFR
	0.0246	PalWangPW	KEGG Cholesterol biosynthesis;; squalene 2;;3-epoxide
	0.0246	PalWangPW	REACTOME AKT phosphorylates targets in the nucleus
	0.0281	reactomePW	Signaling by ERBB4
	0.0453	reactomePW	Generic Transcription Pathway
	0.0453	reactomePW	NGF signalling via TRKA from the plasma membrane
M8.8	0.0037	PalWangPW	REACTOME Generic Transcription Pathway
	0.011	cellEx	T-CD4_xp_2
	0.0391	PalWangPW	WikiPathways Wnt Signaling Pathway
	0.0391	PalWangPW	REACTOME Disinhibition of SNARE formation
	0.0391	PalWangPW	REACTOME Gene Expression
	0.0465	reactomePW	Regulation of KIT signaling
	0.0465	reactomePW	cGMP effects
	0.0465	reactomePW	Programmed Cell Death
	0.0465	reactomePW	p75NTR recruits signalling complexes
	0.0465	reactomePW	Regulation of mRNA stability by proteins that bind AU-rich elements
M8.110	0.0146	reactomePW	Heme biosynthesis
	0.0206	reactomePW	Amino acid transport across the plasma membrane
	0.0221	reactomePW	PKMTs methylate histone lysines
	0.0233	PalWangPW	BIOCYC tetrapyrrole biosynthesis II
	0.0233	PalWangPW	REACTOME Mitochondrial ABC transporters
	0.0233	PalWangPW	REACTOME Heme biosynthesis
	0.0233	PalWangPW	BIOCYC heme biosynthesis II
M8.56	0.0001	cellEx	NK-CD56_xp_2
	0.0001	cellEx	NKcell_xp_1
	0.0252	PalWangPW	WikiPathways SIDS Susceptibility Pathways
	0.0285	PalWangPW	Pathway Interaction Database Glucocorticoid receptor regulatory network
	0.0285	PalWangPW	BIOCYC pentose phosphate pathway *non-oxidative branch*
	0.0285	PalWangPW	REACTOME GRB7 events in ERBB2 signaling
M9.12	0.0113	PalWangPW	WikiPathways GPCRs;; Class A Rhodopsin-like
	0.0113	PalWangPW	KEGG Arrhythmogenic right ventricular cardiomyopathy *ARVC*
	0.0278	PalWangPW	REACTOME Signaling by GPCR
M8.15	0.013	reactomePW	Intraflagellar transport
	0.013	reactomePW	mRNA Splicing - Minor Pathway
	0.0276	PalWangPW	BIOCYC phenylalanine degradation I *aerobic*
	0.0276	PalWangPW	REACTOME AMPK inhibits chREBP transcriptional activation activity
	0.0276	PalWangPW	REACTOME Role of second messengers in netrin-1 signaling
	0.0276	PalWangPW	KEGG Glutamatergic synapse
	0.0406	reactomePW	Organelle biogenesis and maintenance
	0.0473	reactomePW	Synthesis of PIPs at the Golgi membrane
	0.0473	reactomePW	Regulation of Rheb GTPase activity by AMPK
	0.0473	reactomePW	Signaling by WNT in cancer
	0.0473	reactomePW	Synthesis of Leukotrienes *LT* and Eoxins *EX*
	0.0473	reactomePW	Glutamate Neurotransmitter Release Cycle
	0.0473	reactomePW	TCF dependent signaling in response to WNT
	0.0473	reactomePW	Transport of Mature mRNA derived from an Intron-Containing Transcript
M8.58	0.0166	reactomePW	Effects of PIP2 hydrolysis
	0.0166	reactomePW	Peroxisomal lipid metabolism
	0.0215	PalWangPW	KEGG Creatine pathway
	0.0215	PalWangPW	mito lipid synthesis pad 76
	0.0215	PalWangPW	BIOCYC glycine degradation *creatine biosynthesis*
	0.0427	cellEx	T-CD4_xp_2
M9.11	0.0321	cellEx	CD4_xp_1
	0.0387	PalWangPW	BIOCYC glycine degradation *creatine biosynthesis*
	0.0387	PalWangPW	KEGG Conjugated bile acid biosynthesis;; cholate
	0.0387	PalWangPW	REACTOME Fatty acids
M5.11	0.0115	reactomePW	Processing of Capped Intron-Containing Pre-mRNA
	0.0115	reactomePW	Organelle biogenesis and maintenance
	0.0115	reactomePW	Cargo trafficking to the periciliary membrane
	0.0117	reactomePW	Assembly of the primary cilium
	0.0487	PalWangPW	REACTOME Interconversion of 2-oxoglutarate and 2-hydroxyglutarate
	0.0487	PalWangPW	BIOCYC glycine cleavage complex
	0.0487	PalWangPW	REACTOME BoNT Light Chain Types B;; D;; and F cleave VAMPSynaptobrevin
	0.0487	PalWangPW	WikiPathways mRNA processing
M7.13	0.0038	reactomePW	Glycolysis
	0.0038	reactomePW	G alpha *i* signalling events
	0.0275	PalWangPW	KEGG Glycolysis;; core module involving three-carbon compounds
	0.0275	PalWangPW	KEGG Gluconeogenesis;; oxaloacetate
M8.30	0.0187	PalWangPW	REACTOME Hormone ligand-binding receptors
	0.0332	PalWangPW	KEGG COPII complex
	0.0332	PalWangPW	REACTOME Striated Muscle Contraction
	0.0332	PalWangPW	Pathway Interaction Database Nongenotropic Androgen signaling
	0.0605	reactomePW	Fertilization
	0.0605	reactomePW	Striated Muscle Contraction
	0.0803	reactomePW	Mitochondrial translation initiation
M8.11	0.0221	reactomePW	Metabolism of polyamines
	0.0221	reactomePW	mRNA decay by 3' to 5' exoribonuclease
	0.0245	reactomePW	Transport of Mature mRNA derived from an Intron-Containing Transcript
	0.0271	PalWangPW	REACTOME Bicarbonate transporters
	0.0271	PalWangPW	WikiPathways G Protein Signaling Pathways
	0.0271	PalWangPW	KEGG Exosome;; archaea
M4.8	0.0124	reactomePW	Formation of incision complex in GG-NER
	0.0178	PalWangPW	KEGG Cul4-DDB1-DDB2 complex
	0.0178	PalWangPW	KEGG Cul4-DDB1-CSA complex
	0.0297	reactomePW	G alpha *s* signalling events
M8.20	0.0163	PalWangPW	REACTOME G-protein mediated events
	0.0163	PalWangPW	REACTOME Neuronal System
	0.0163	PalWangPW	REACTOME Transmission across Chemical Synapses
	0.0163	PalWangPW	REACTOME Integration of energy metabolism
	0.0213	reactomePW	PLC beta mediated events
	0.0399	reactomePW	Integration of energy metabolism
M1.2	0	PalWangPW	REACTOME ISG15 antiviral mechanism
	0	PalWangPW	REACTOME Interferon gamma signaling
	0	PalWangPW	REACTOME Antiviral mechanism by IFN-stimulated genes
	0	reactomePW	Interferon gamma signaling
	1.3264e-19	reactomePW	Interferon alpha/beta signaling
	2.5394e-17	reactomePW	Interferon Signaling
	1.038e-16	PalWangPW	REACTOME Interferon alphabeta signaling
	1.001e-13	PalWangPW	REACTOME Interferon Signaling
	1.6571e-11	PalWangPW	REACTOME Cytokine Signaling in Immune system
	4.584e-07	PalWangPW	REACTOME Immune System
	1.8554e-06	PalWangPW	KEGG Influenza A
	5.9108e-06	ImmunePW	IFN alpha/beta__ImmunePathway
	0.0001	PalWangPW	KEGG Hepatitis C
	0.0006	reactomePW	ISG15 antiviral mechanism
	0.0027	reactomePW	Negative regulators of RIG-I/MDA5 signaling
	0.0463	reactomePW	Intrinsic Pathway of Fibrin Clot Formation
M3.4	4.9957e-20	PalWangPW	REACTOME Interferon Signaling
	2.3551e-16	PalWangPW	REACTOME Cytokine Signaling in Immune system
	2.1678e-14	PalWangPW	REACTOME Immune System
	5.8981e-14	PalWangPW	REACTOME Interferon gamma signaling
	3.1256e-13	reactomePW	Interferon Signaling
	5.3649e-10	PalWangPW	REACTOME Interferon alphabeta signaling
	7.9639e-10	reactomePW	Interferon alpha/beta signaling
	1.3272e-09	reactomePW	Interferon gamma signaling
	7.9238e-08	PalWangPW	KEGG Influenza A
	1.5553e-07	PalWangPW	WikiPathways Type II interferon signaling *IFNG*
	1.6674e-07	PalWangPW	KEGG Measles
	4.3479e-06	ImmunePW	IFN alpha/beta__ImmunePathway
	0.0001	reactomePW	TRAF3-dependent IRF activation pathway
	0.0003	reactomePW	RIG-I/MDA5 mediated induction of IFN-alpha/beta pathways
	0.0003	reactomePW	Regulation of IFNA signaling
	0.0004	reactomePW	Negative regulators of RIG-I/MDA5 signaling
	0.0015	reactomePW	NF-kB activation through FADD/RIP-1 pathway mediated by caspase-8 and -10
	0.0018	reactomePW	Regulation of IFNG signaling
	0.0025	ImmunePW	IFN-gamma__ImmunePathway
	0.0186	reactomePW	Signaling by SCF-KIT
	0.0389	cellEx	Granulocyte-CD66b_xp_2
M5.12	0	reactomePW	Interferon alpha/beta signaling
	1.0745e-08	reactomePW	Cytokine Signaling in Immune system
	1.1396e-08	reactomePW	Interferon Signaling
	9.5624e-08	reactomePW	Interferon gamma signaling
	0.0024	reactomePW	Pyrimidine catabolism
	0.0024	reactomePW	Regulation of innate immune responses to cytosolic DNA
	0.0033	reactomePW	Cytosolic sensors of pathogen-associated DNA
	0.0034	reactomePW	ER-Phagosome pathway
	0.0035	cellEx	Granulocyte-CD66b_xp_2
	0.0038	PalWangPW	REACTOME Immune System
	0.0043	PalWangPW	KEGG ABC transporters
	0.0055	reactomePW	Antigen Presentation: Folding;; assembly and peptide loading of class I MHC
	0.0116	PalWangPW	REACTOME Interferon Signaling
	0.0147	reactomePW	Signaling by Retinoic Acid
	0.0153	cellEx	RedBloodCell_xp_1
M8.105	0.0239	reactomePW	Synthesis of PC
	0.0311	reactomePW	Cross-presentation of soluble exogenous antigens *endosomes*
	0.0491	PalWangPW	KEGG Glycolysis;; core module involving three-carbon compounds
	0.0491	PalWangPW	BIOCYC gluconeogenesis I
	0.0491	PalWangPW	BIOCYC Rapoport-Luebering glycolytic shunt
M9.46	0.0093	reactomePW	Resolution of Sister Chromatid Cohesion
	0.0093	reactomePW	Signaling by Rho GTPases
	0.0464	PalWangPW	REACTOME Mitotic Prometaphase
	0.0464	PalWangPW	KEGG FA core complex
	0.0464	PalWangPW	REACTOME M Phase
	0.0464	PalWangPW	REACTOME Mitotic M-MG1 phases
	0.0494	reactomePW	Fanconi Anemia pathway
M8.97	0.0148	reactomePW	Regulation of Hypoxia-inducible Factor *HIF* by oxygen
	0.0156	reactomePW	Translocation of GLUT4 to the plasma membrane
	0.0168	PalWangPW	KEGG Riboflavin metabolism
	0.0168	PalWangPW	WikiPathways Angiogenesis
	0.0168	PalWangPW	KEGG Renin-angiotensin system
M5.13	0	PalWangPW	KEGG Proteasome;; 20S core particle
	0	reactomePW	Class I MHC mediated antigen processing & presentation
	8.1607e-07	PalWangPW	WikiPathways Electron Transport Chain
	8.1607e-07	PalWangPW	KEGG Oxidative phosphorylation
	8.1607e-07	PalWangPW	REACTOME Respiratory electron transport;; ATP synthesis by chemiosmotic coupling;; and heat production by uncoupling proteins.
	1.5232e-06	PalWangPW	REACTOME The citric acid *TCA* cycle and respiratory electron transport
	1.5914e-06	reactomePW	Hedgehog ligand biogenesis
	1.5914e-06	reactomePW	Respiratory electron transport;; ATP synthesis by chemiosmotic coupling;; and heat production by uncoupling proteins.
	1.8492e-06	reactomePW	The citric acid *TCA* cycle and respiratory electron transport
	2.8516e-06	PalWangPW	mito oxidative phosph pad 196
	3.8673e-06	reactomePW	Hh mutants that don't undergo autocatalytic processing are degraded by ERAD
	3.8673e-06	reactomePW	Respiratory electron transport
	5.0085e-06	reactomePW	Cyclin A:Cdk2-associated events at S phase entry
	5.0085e-06	reactomePW	Autodegradation of Cdh1 by Cdh1:APC/C
	5.3276e-06	PalWangPW	REACTOME Respiratory electron transport
	5.5726e-06	PalWangPW	REACTOME Degradation of beta-catenin by the destruction complex
	5.5726e-06	PalWangPW	REACTOME Signaling by Wnt
	7.2742e-06	reactomePW	ER-Phagosome pathway
	9.2659e-06	reactomePW	Cross-presentation of soluble exogenous antigens *endosomes*
M8.106	0.0029	reactomePW	Intrinsic Pathway for Apoptosis
	0.0201	reactomePW	Synthesis of PE
	0.0201	reactomePW	Synthesis of Prostaglandins *PG* and Thromboxanes *TX*
	0.0201	reactomePW	Chk1/Chk2*Cds1* mediated inactivation of Cyclin B:Cdk1 complex
	0.0221	PalWangPW	BIOCYC glycerol degradation IV
	0.0221	PalWangPW	BIOCYC glycerol degradation I
	0.0221	PalWangPW	BIOCYC phosphatidylethanolamine biosynthesis II
	0.0221	PalWangPW	KEGG Phosphatidylethanolamine *PE* biosynthesis;; ethanolamine
	0.0394	reactomePW	Sphingolipid de novo biosynthesis
	0.0409	reactomePW	deactivation of the beta-catenin transactivating complex
	0.0437	reactomePW	Regulation of ornithine decarboxylase *ODC*
M8.59	0.0028	reactomePW	Cytokine Signaling in Immune system
	0.0028	reactomePW	Downstream TCR signaling
	0.0064	reactomePW	Signaling by Interleukins
	0.0128	reactomePW	Golgi Cisternae Pericentriolar Stack Reorganization
	0.0128	reactomePW	p38MAPK events
	0.0128	reactomePW	p75NTR recruits signalling complexes
	0.0133	reactomePW	Na+/Cl- dependent neurotransmitter transporters
	0.0133	reactomePW	Translocation of ZAP-70 to Immunological synapse
	0.0254	PalWangPW	REACTOME Reuptake of GABA
	0.0254	PalWangPW	REACTOME Downstream TCR signaling
	0.0254	PalWangPW	KEGG Intestinal immune network for IgA production
M7.30	0.0328	PalWangPW	BIOCYC glycerol-3-phosphate shuttle
	0.0328	PalWangPW	REACTOME Acetylation
	0.0328	PalWangPW	REACTOME Signaling by ERBB4
	0.0328	PalWangPW	WikiPathways Mitochondrial LC-Fatty Acid Beta-Oxidation
M8.37	0.0042	cellEx	RedBloodCell_xp_1
	0.0228	PalWangPW	WikiPathways Irinotecan Pathway
	0.0228	PalWangPW	KEGG Sphingosine biosynthesis
	0.0228	PalWangPW	BIOCYC sphingosine and sphingosine-1-phosphate metabolism
	0.0228	PalWangPW	BIOCYC phosphatidylethanolamine biosynthesis II
	0.0443	reactomePW	Synthesis of PE
M9.37	0.0202	reactomePW	Rho GTPase cycle
	0.0202	reactomePW	Signaling by Rho GTPases
	0.033	reactomePW	Conversion from APC/C:Cdc20 to APC/C:Cdh1 in late anaphase
	0.0369	reactomePW	Transport of Mature mRNA derived from an Intron-Containing Transcript
	0.0369	reactomePW	RHO GTPases Activate WASPs and WAVEs
	0.0401	PalWangPW	REACTOME Incretin Synthesis;; Secretion;; and Inactivation
	0.0401	PalWangPW	REACTOME Synthesis;; Secretion;; and Inactivation of Glucose-dependent Insulinotropic Polypeptide *GIP*
	0.0401	PalWangPW	REACTOME Rho GTPase cycle
	0.0401	PalWangPW	REACTOME Signaling by Rho GTPases
M9.14	0.0448	PalWangPW	Pathway Interaction Database FOXA2 and FOXA3 transcription factor networks
	0.0448	PalWangPW	Pathway Interaction Database BCR signaling pathway
	0.0448	PalWangPW	WikiPathways MAPK signaling pathway
	0.0448	PalWangPW	REACTOME Synthesis of bile acids and bile salts via 27-hydroxycholesterol
M9.17	0.0154	PalWangPW	REACTOME Polo-like kinase mediated events
	0.0232	reactomePW	Polo-like kinase mediated events
	0.0232	reactomePW	Regulation of AMPK activity via LKB1
	0.0237	reactomePW	Peroxisomal lipid metabolism
	0.0264	PalWangPW	KEGG ECS complex
	0.0264	PalWangPW	REACTOME Regulation of AMPK activity via LKB1
	0.0384	reactomePW	Bile acid and bile salt metabolism
	0.0416	reactomePW	G2/M Transition
M8.19	0.0128	reactomePW	Membrane Trafficking
	0.0157	reactomePW	Translocation of GLUT4 to the plasma membrane
	0.0373	PalWangPW	KEGG DNA polymerase zeta
	0.0373	PalWangPW	REACTOME Translesion synthesis by Pol zeta
	0.0373	PalWangPW	KEGG Glycosphingolipid biosynthesis;; neolacto-series;; LacCer
M9.36	0.0224	reactomePW	Constitutive Signaling by Aberrant PI3K in Cancer
	0.0235	PalWangPW	KEGG Graft-versus-host disease
	0.0235	PalWangPW	KEGG African trypanosomiasis
	0.0307	reactomePW	Initial triggering of complement
	0.0307	reactomePW	Activation of IRF3/IRF7 mediated by TBK1/IKK epsilon
	0.0307	reactomePW	CTLA4 inhibitory signaling
	0.0307	reactomePW	SHC1 events in ERBB4 signaling
	0.0307	reactomePW	Peptide ligand-binding receptors
	0.0307	reactomePW	Scavenging of heme from plasma
	0.0307	reactomePW	Adaptive Immune System
	0.0456	reactomePW	Sphingolipid de novo biosynthesis
M7.9	0.0006	reactomePW	Adaptive Immune System
	0.001	reactomePW	ER-Phagosome pathway
	0.0029	reactomePW	RIP-mediated NFkB activation via ZBP1
	0.0036	PalWangPW	synaptic transcriptome 2338
	0.0049	PalWangPW	REACTOME Adaptive Immune System
	0.0049	PalWangPW	REACTOME Immune System
	0.0065	reactomePW	Activation of NF-kappaB in B cells
	0.0068	cellEx	RedBloodCell_xp_1
	0.0071	PalWangPW	REACTOME ER-Phagosome pathway
	0.0088	reactomePW	Downstream signaling events of B Cell Receptor *BCR*
	0.0088	reactomePW	CD209 *DC-SIGN* signaling
	0.0088	reactomePW	HIV Infection
	0.0088	reactomePW	C-type lectin receptors *CLRs*
	0.0089	reactomePW	Host Interactions of HIV factors
	0.009	reactomePW	Regulation of mRNA stability by proteins that bind AU-rich elements
	0.0098	PalWangPW	REACTOME Antigen processing-Cross presentation
M9.21	0.0007	reactomePW	P2Y receptors
	0.0155	PalWangPW	REACTOME Signal amplification
	0.0205	PalWangPW	REACTOME P2Y receptors
	0.029	PalWangPW	REACTOME Nucleotide-like *purinergic* receptors
	0.0311	PalWangPW	REACTOME ADP signalling through P2Y purinoceptor 12
M7.16	0	reactomePW	HATs acetylate histones
	1.1948e-11	PalWangPW	REACTOME RNA Polymerase I Promoter Opening
	1.1948e-11	PalWangPW	KEGG Systemic lupus erythematosus
	4.3161e-11	PalWangPW	REACTOME Amyloids
	5.1636e-11	PalWangPW	REACTOME Meiotic Recombination
	9.1317e-11	PalWangPW	REACTOME RNA Polymerase I Chain Elongation
	1.8428e-10	PalWangPW	REACTOME RNA Polymerase I Promoter Clearance
	2.2203e-10	PalWangPW	REACTOME RNA Polymerase I Transcription
	6.3677e-10	PalWangPW	REACTOME Meiosis
	1.634e-09	PalWangPW	REACTOME Packaging Of Telomere Ends
	1.6293e-07	cellEx	Granulocyte-CD66b_xp_2
	0.0001	reactomePW	Chromatin modifying enzymes
	0.0001	reactomePW	DNA methylation
	0.0008	reactomePW	Signaling by Interleukins
	0.0022	reactomePW	RMTs methylate histone arginines
	0.0043	reactomePW	Cellular responses to stress
	0.0044	reactomePW	Interleukin-1 signaling
	0.0126	reactomePW	JNK *c-Jun kinases* phosphorylation and activation mediated by activated human TAK1
	0.0126	reactomePW	Packaging Of Telomere Ends
	0.0158	reactomePW	Activation of G protein gated Potassium channels
M8.95	0.0278	reactomePW	Cross-presentation of soluble exogenous antigens *endosomes*
	0.0491	PalWangPW	KEGG SNARE interactions in vesicular transport
	0.0491	PalWangPW	KEGG Immunoproteasome
	0.0491	PalWangPW	REACTOME Cross-presentation of soluble exogenous antigens *endosomes*
M7.21	0.0021	PalWangPW	kegg lysosome pad 121
	0.0021	PalWangPW	KEGG Lysosome
	0.0424	PalWangPW	pad autophagy db 594
M8.98	0.0173	reactomePW	Regulation of IFNA signaling
	0.0173	reactomePW	PCNA-Dependent Long Patch Base Excision Repair
	0.0237	PalWangPW	REACTOME Resolution of AP sites via the single-nucleotide replacement pathway
	0.0237	PalWangPW	KEGG BER complex
	0.0237	PalWangPW	REACTOME Base-free sugar-phosphate removal via the single-nucleotide replacement pathway
	0.0237	PalWangPW	REACTOME Formyl peptide receptors bind formyl peptides and many other ligands
M9.49	0.015	reactomePW	Synthesis of bile acids and bile salts via 7alpha-hydroxycholesterol
	0.015	reactomePW	Creation of C4 and C2 activators
	0.015	reactomePW	Defensins
	0.0247	reactomePW	PPARA activates gene expression
	0.0251	PalWangPW	BIOCYC histamine degradation
	0.0251	PalWangPW	REACTOME Creation of C4 and C2 activators
	0.0251	PalWangPW	REACTOME Classical antibody-mediated complement activation
	0.0251	PalWangPW	REACTOME Beta defensins
